# Supplementary material for: Disparities in Infant Nutrition: WIC Participation and Rates of Breastfeeding in Florida
Source: Int J Environ Res Public Health. 2023 May 29;20(11):5988. doi: 10.3390/ijerph20115988 (PMC10253221; doi:10.3390/ijerph20115988)
Supplement: Supplementary file 1 [file ijerph-20-05988-s001.zip]

Archive with 1 entries (1 files):
- ijerph-2224643-supplementary.pdf
